# Supplementary material for: Potential Novel Thioether-Amide or Guanidine-Linker Class of SARS-CoV-2 Virus RNA-Dependent RNA Polymerase Inhibitors Identified by High-Throughput Virtual Screening Coupled to Free-Energy Calculations
Source: Int J Mol Sci. 2021 Oct 15;22(20):11143. doi: 10.3390/ijms222011143 (PMC8540652; doi:10.3390/ijms222011143)
Supplement: Supplementary file 1 [file ijms-22-11143-s001.zip]

Archive with 1 entries (1 files):
- ijms-1409846-supplementary.pdf
